# Supplementary material for: Effects of the number of drugs used on the prevalence of adverse drug reactions in children
Source: Sci Rep. 2020 Dec 7;10:21341. doi: 10.1038/s41598-020-78358-3 (PMC7721890; doi:10.1038/s41598-020-78358-3)
Supplement: Supplementary file 1 — Supplementary Information. [file 41598_2020_78358_MOESM1_ESM.xlsx]

## Sheet: Sheet1
Manuscript title: Effects of the number of drugs used on the prevalence of adverse drug reactions in children
Authors: Mayuko Sugioka, Tomoya Tachi, Takashi Mizui, Aisa Koyama, Azusa Murayama, Hayato Katsuno, Takuya Matsuyama, Satoshi Aoyama, Tomohiro Osawa, Yoshihiro Noguchi, Masahiro Yasuda, Chitoshi Goto, Hitomi Teramachi
Supplementary Table S1 Verification of the robustness of the results in Table 5
A. Use of two or more drugs
Number of independent variables	Independent variables	Odds ratio	95％ confidence interval	P
1	Diseases of the circulatory system	7.33	2.64-20.4	<0.001*
2	Diseases of the circulatory system	5.75	1.95-17.0	0.002*
	Neoplasms	5.91	1.74-20.04	0.004*
3	Diseases of the circulatory system	4.15	1.29-13.41	0.017*
	Neoplasms	5.87	1.67-20.62	0.006*
	Mental and behavioural disorders	5.28	1.46-19.13	0.011*
4	Diseases of the circulatory system	3.94	1.21-12.77	0.023*
	Neoplasms	5.82	1.64-20.61	0.006*
	Mental and behavioural disorders	5.94	1.58-22.29	0.008*
	two or more drugs	2.93	1.28-6.68	0.011*
5	Diseases of the circulatory system	3.69	1.12-12.14	0.032*
	Neoplasms	5.65	1.57-20.40	0.008*
	Mental and behavioural disorders	6.03	1.59-22.89	0.008*
	two or more drugs	2.89	1.27-6.60	0.011*
	Certain infectious and parasitic diseases	1.57	0.84-2.92	0.155
6	Diseases of the circulatory system	3.5	1.05-11.68	0.042*
	Neoplasms	5.62	1.56-20.30	0.008*
	Mental and behavioural disorders	5.61	1.44-21.84	0.013*
	Two or more drugs	2.86	1.26-6.52	0.012*
	Certain infectious and parasitic diseases	1.54	0.83-2.88	0.173
	Endocrine, nutritional and metabolic diseases	1.28	0.60-2.74	0.528
B. Use of four or more drugs
Number of independent variables	Independent variables	Odds ratio	95％ confidence interval	P
1	Diseases of the circulatory system	7.33	2.64-20.41	<0.001*
2	Diseases of the circulatory system	5.75	1.95-16.98	0.002*
	Neoplasms	5.91	1.74-20.04	0.004*
3	Diseases of the circulatory system	4.15	1.29-13.41	0.017*
	Neoplasms	5.87	1.67-20.62	0.006*
	Mental and behavioural disorders	5.28	1.46-19.13	0.011*
4	Diseases of the circulatory system	4.3	1.32-14.04	0.016*
	Neoplasms	5.42	1.58-18.56	0.007*
	Mental and behavioural disorders	5.45	1.45-20.45	0.012*
	Four or more drugs	2.35	1.28-4.30	0.006*
5	Diseases of the circulatory system	4.12	1.25-13.59	0.020*
	Neoplasms	5.34	1.54-18.55	0.008*
	Mental and behavioural disorders	5.55	1.46-21.14	0.012*
	Four or more drugs	2.35	1.28-4.30	0.006*
	Certain infectious and parasitic diseases	1.6	0.86-2.96	0.137
6	Diseases of the circulatory system	3.94	1.18-13.13	0.026*
	Neoplasms	5.32	1.53-18.50	0.009*
	Mental and behavioural disorders	5.09	1.29-20.04	0.020*
	Four or more drugs	2.33	1.27-4.23	0.006*
	Certain infectious and parasitic diseases	1.57	0.84-2.92	0.155
	Endocrine, nutritional and metabolic diseases	1.3	0.60-2.78	0.507
*P<0.05
